# Supplementary material for: A retrospective study on development and internal validation of cardiovascular disease risk prediction model for patients with chronic kidney disease stage 3–5 within 5 years
Source: PeerJ. 2026 Jun 5;14:e21312. doi: 10.7717/peerj.21312 (PMC13245425; doi:10.7717/peerj.21312)
Supplement: Supplemental Information 1 [file peerj-14-21312-s001.csv]

outcome	sex	age	TNB	GXY	XYS	YJS	HBP	DBP	BMI	X1	X2	X3	X4	HB	PLT	ALB	BUN	SCR	UA	TC	TG	LDL	CA	P	eGFR	24HUTP	PTH	CRP	IVS
0	1	24	0	0	0	0	160	100	27.38	0	0	0	0	106	260	33.4	21.7	728	491.8	6.41	2.86	4.4	2.1	1.55	8.2	7340		4.14	0.8
1	1	62	0	1	0	0	184	109	27.77	0	1	0	1	107	139	38	19.1	453.5	565.5	5.05	1.54	3.6	2.03	1.09	11.12	2957	239.8	6.98	1.2
0	1	23	0	0	0	0	130	91	18.17	0	0	0	0	99	226	42.6	27.1	625.4	351.7	2.65	0.69	1.49	2.23	1.48	9.92	936	449.2	2.98	1
1	1	65	0	1	0	0	142	69	21.63	0	0	0	0	85	88	32.8	40.7	695.6	365.9	2.08	1.37	1.14	1.54	2	6.54	3609	703.8	4.54	1.2
0	0	54	0	1	0	0	112	64	23.11	1	0	0	1	110	334	39.3	24.34	391.2	424.8	4.17	2.33	2.49	2.18	1.32	10.6	2604	86.8	2.98	1.3
1	0	67	1	0	0	0	137	70	25	0	0	0	1	84	332	32.2	17.97	397.9	482.1	6.34	1.99	4.46	2.08	1.16	9.48	4895	287.1	3.14	1.1
1	0	59	1	1	0	0	157	77	24.44	0	0	0	0	72	201	32.7	12.15	348.8	550.4	4.33	1.69	2.63	1.7	1.28	1.76	1932	230.5	2.98	1.4
0	0	53	0	1	0	0	129	78	19.53	0	0	0	0	48	198	29.7	25.78	584.8	464.6	5.25	1.22	3.39	2.04	1.65	6.57	816	915.3	2.98	0.9
0	0	29	0	1	0	0	167	100	21.11	1	0	0	0	59	188	32.1	23.6	463.7	625.5	4.39	0.9	2.95	1.37	1.7	10.28	1727.8	360.1	4.58
0	1	59	1	1	1	0	132	89	31.14	1	1	1	1	106	147	34.2	15	298.5	49.9	2.7	1.11	1.41	2	1.04	18.83	4528	234.2	2.98	1.2
0	0	28	0	0	0	0	144	90	21.88	1	0	1	0	104	298	29.9	23.93	1185.9	399.9	5.14	0.85	3.2	2.3	2.05	4.86		77.8	9.58	1.1
0	1	53	1	1	1	1	140	90	23.62	1	0	0	1	80	259	34.1	38.6	711.5	460.7	4.62	1.51	2.65	2.02	1.82	6.87	6414	196.6	2.98	1.2
0	0	29	0	0	0	0	157	108	20.4	1	0		1	93	226	27.8	20.45	656.5	526.1	5.56	1.75	3.34	2.16	1.46	6.76	4542	245.4	2.98
1	1	65	1	1	0	0	118	68	23.62	0	0	0	1	100	202	32.2	11.7	311.2	367.9	4.38	1.18	2.55	2.05	0.9	17.41	7464	168.5	2.98	1.3
1	0	42	0	1	0	0	136	88	27.15	1	0	0	1	102	101	29.9	39.61	523.8	575.6	4.33	2.73	2.14	2.27	1.55	8.1	5576	174.4	3.13
0	1	51	0	1	0	0	109	73	25.21	0	0	0	0	75	185	37	27.81	587.3	417.2	3.74	1.19	2.45	2.03	1.47	8.85	1793	279.6	5.32
0	0	51	0	0	0	0	105	80	21.78	0	0	0	0	87	192	34.7	26.46	1024.1	259.7	3.35	1.41	1.91	2.29	1.89	3.39		87.4	3.13	1.1
0	0	29	0	1	0	0	135	86	22.04	0	0	0	0	89	173	27.8	14.4	341	167.9	5.51	1.55	3.71	1.98	1.57	14.92	5078	236.7	2.98
0	1	34	0	1	0	0	130	83	24.51	0	0	0	0	123	112	37.2	10.04	431.9	375.9	3.37	1.92	1.91	2.4	1.24	14.36	982	7.7	2.98	0.9
0	0	48	0	1	0	0	136	94	23.11	0	0	0	0	92	147	38.4	20.8	473.1	298.3	4	0.86	2.07	2.13	1.82	8.85	697	104.4	3.13	0.9
0	1	52	1	1	0	0	141	92	21.51	0	0	0	0	105	185	32.6	17.4	408.7	476.8	2.73	1.32	1.29	1.7	1.72	13.53	2159	211.4	3.13	1
0	1	41	0	1	1	1	181	107	33.3	0	0	0	0	66	97	38.6	28.5	792.3	277.3	3.09	2.15	1.33	1.88	2.53	6.57	3780	552.4	3.13
0	0	47	0	1	0	0	99	59	24.44	0	0	0	0	86	224	37.7	19.5	524	441.8	3.72	0.56	2.07	1.98	1.64	7.82	672	359.4	72.7
1	0	46	1	1	0	0	147	88	30.4	1	0	0	0	77	235	35.6	18.1	445.5	591	3.06	0.62	1.96	2.03	1.45	19		214.8	27.05	0.8
0	0	39	0	1	0	0	160	120	15.59	1	0	0	0	79	322	37.9	21.5	625.9	483.3	4.74	1.19	2.92	2.13	2.4	24.8		609.7	1.48	0.9
1	1	69	1	1	0	0	132	66	21.45	0	0	0	0	89	97	36.6	33	551.8	568.4	4.16	0.95	2.64	1.98	1.32	8.35	2720	138.6	3.13	0.8
1	1	55	1	1	0	0	142	77	26.81	0	1	0	1	100	191	41.6	15.9	425	250.4	2.46	0.6	0.97	2.17	1.14	18.27	2197		0.39	1.1
0	1	66	1	1	0	0	157	83	23.88	1	0	1	1	95	161	32.7	16.5	292.3	534.6	3.99	0.68	1.55	2	1.22	18.39	4644	204.7	2.98	1
0	1	32	0	1	1	0	159	108	24.57	0	0	0	0	107	426	41.7	35.9	837.4	757.8	4.76	2.82	2.77	1.89	2.29	6.54	5364	558.4	3.13	1.3
0	0	58	1	1	0	0	139	74	32.05	1	0	1	1	102	298	19.2	11.4	155.9	270.3	10.64	2.29	8.07	1.8	1.14	31.35	13225	124.3
0	0	45	0	0	0	0	130	93	27.89	0	0	0	1	84	178	32.7	15.5	386.8	517.1	7.81	2.44	5.9	2.07	1.22	11.45	3641	465.1	2.98
0	1	63	1	1	1	1	157	89	31.51	1	0	0	1	100	258	24.8	13.4	296.6	324.6	5.16	2.33	2.58	1.86	1.39	18.45	9830	171.7	3
1	0	56	1	1	0	0	189	95	23.44	0	0	0	0	82	133	30.2	13.6	302.7	509.2	4.1	1.2	1.86	2	2.02	14.25	3487	96.8	2.86
1	1	30	0	0	1	0	159	110	19.38	0	0	0	0	77	223	41.7	34.3	1373.3	680.1	4.07	1.04	2.85	1.79	2.02	3.65	1285	546.1	2.98	1
0	1	34	1	0	0	0	147	109	24.39	0	0	0	1	112	182	40	17.06	534.2	533.5	7.84	17.86	1.51	2.21	2.42	11.11	3718	376.6	7.18	1
1	0	71	0	1	0	0	160	77	20.17	0	0	0	0	60	122	33.6	38.64	621.9	363.5	3.83	0.99	2.17	1.69	1.8	5.37	1534	778.1	4.97
0	1	49	1	1	0	0	138	89	18.65	1	0	0	0	75	195	39.9	31.4	1164.8	503.8	2.78	0.51	1.48	1.52	1.71	3.9		544.5		1
0	1	51	0	1	0	0	131	86	19.03	1	0	1	0	88	312	32.2	24.9	566.1	306.5	5.64	0.75	3.63	2.33	1.35	9.19	1875	118.4	2.98	1.2
0	1	73	1	1	0	0	127	90	22.95	1	0	0	0	107	234	35.9	15.6	345.3	642.9	4.84	1.52	3.33	2.03	1.65	14.31	3576	308.8	36	1
0	1	46	0	0	1	0	175	103	23.45	0	0	0	0	87	125	38.6	21.31	620.9	582.1	3.8	0.95	2.19	2.35	1.37	8.51	2423	291.2	3.11	1.2
1	0	43	0	1	0	0	160	107	25	1	0	0	0	68	52	30.6	20.53	357.2	183.4	5.39	1.62	3.05	2.02	1.1	12.78			73.5	1.2
0	0	64	0	0	0	0	150	90	31.25	0	0	1	0	93	137	31.5	23.4	1001.2	527.4	4.81	1.07	3.9	2	2.09	3.17		211.2	12.7	1
0	1	68	0	0	0	0	123	77	18.08	0	0	0	0	71	499	30.2	21.9	665.5	534.4	3.56	1.23	2.1	2.02	1.45	6.71	401	36.7	85.4	0.8
0	1	22	0	0	0	0	157	103	28.33	1	0	0	0	51	149	40.2	54.4	2658.3	543.7				2.07	3.68	1.74	3259	447.8	3.52	1
0	1	17	0	1	0	0	131	88	19.82	0	0	0	0	98	236	42.1	20.37	561.7	434.2	3.62	3.17	1.63	2.08	2.03	11.78	3419	358.8		1
0	1	65	0	1	0	0	171	118	26.81	0	1	0	1	93	261	41.8	14.9	363	290.7	8.12	1.79	6.02	2.09	1.37	14.25	2080	261.2	104	1.2
0	0	53	0	1	0	0	129	78	19.53	0	1	0	0	48	198	29.7	25.78	584.8	464.4	5.25	1.22	3.39	2.04	1.65	6.57	816	915.3	2.98	0.9
0	0	64	0	0	0	0	150	90	31.25	0	0	1	0	93	137	31.5	23.4	1001.2	527.4	4.81	1.07	3.9	2	2.09	3.17		211.2	12.7	1
0	1	46	0	1	0	0	161	111	21.61	1	0	1	1	111	245	35.8	48.6	1743.2	787.1	7.09	3.13	4.03	2.25	3.73	2.44		280.3	4.06	1.1
0	0	44	0	1	0	0	128	79	16	0	0	0	0	81	128	40.9	6.9	364.6	435.9				2.67	1.45	8.73	710	35.2	3.13
0	1	67	0	1	0	0	137	88	18.42	0	0	0	0	69	44	34.3	38.5	519.4	297.5	3.35	0.17	1.38	2.24	1.85	9.11		34.8	0.27	0.9
0	0	56	0	1	0	0	119	80	26.17	1	0	0	1	101	215	39.8	18.9	1318.6	321.2	6.73	2.89	4.59	2.5	1.74	2.41		215.9		1
0	1	58	0	1	0	0	145	80	21.63	0	0	1	0	61	200	38.2	27.9	487.2	329.6	4.07	1.34	2.77	2.15	1.47	10.49		239.9	2.98	1
0	1	60	0	0	1	0	107	84	24.21	0	0	0	0	84	88	32	18.62	610.6	759.7	2.04	0.95	0.96	2.08	1.05	7.87	783	162.5	11.8
0	1	59	0	1	0	0	149	96	18.69	1	1	0	1	95	180	36.2	38.58	486.3	468.6	4.02	1.65	2.37	2.04	1.79	10.44	1176	451.2	2.98
0	0	40	0	1	0	0	162	86	20.57	1	0	0	0	79	188	36.9	29.9	798.5	506.7	3.98	1.27	2.33	2.35	1.95	4.94	730	633.9	2.98	1
1	1	72	0	1	0	0	148	92	21.38	0	0	0	0	78	170	41.8	21.9	657.8	282.8	3.19	1.84	1.79	2.24	1.34	6.61	2079	22.3	2.98	1
0	1	32	1	1	0	0	134	83	31.84	0	0	0	1	122	204	40.3	19.16	643.2	513.5	5.01	2.01	3.14	1.69	1.85	9	6348	1231.5	3.08	1
0	1	58	0	1	0	1	146	107	16.53	0	1	0	0	91	245	38.6	32.94	556.1	388	4.26	0.65	2.21	2.34	1.76	8.94		120	71.8	1
0	0	57	1	1	0	0	119	70	22.77	0	1	0	0	85	120	29.4	22.12	1004.2	582.9	3.3	1.03	1.58	1.71	1.55	3.32
1	1	47	1	0	1	1	146	95	22.32	0	0	0	0	68	710	33.1	20.3	407.9	375.6	4.39	2.37	2.65	2.23	1.8	14.05	3623	133.8	4.33	1.2
0	0	49	0	1	0	0	131	92	23.37	0	0	0	1	105	184	39.4	29.3	569.6	557.1	6.68	2.44	4.66	1.85	1.92	6.97	1874	431.7	0.35	1
0	0	45	0	1	0	0	143	95	20.31	0	0	0	0	80	261	41.4	22.3	609	446.6	3.73	0.54	2.54	2.04	1.99	6.61	998	363.1	2.86	1
0	0	75	0	1	0	0	150	93	24.13	1	1	0	0	95	213	40.5	20.1	390.4	223.7	4.92	2.42	2.5	2.12	1.58	9.17	2316	288.9	3.26	1.2
0	0	54	0	1	0	0	197	116	21.14	0	0	0	0	92	167	43.5	19.3	627	602.7	4.08	0.86	3.08	2.03	1.28	5.99		323.2	2.98	1.2
0	1	73	1	1	0	0	127	90	22.95	1	0	0	0	107	234	35.9	15.6	345.3	642.9	4.84	1.52	3.33	2.03	1.65	14.31	3576	308.8	36	1
0	1	65	0	1	0	0	152	85	26.18	0	1	1	1	84	166	36.6	21.2	401.7	280.8	2.75	1.72	1.28	1.96	1.43	12.61	1503	315.9	2.86	1
0	1	71	0	1	0	0	145	86	23.99	0	1	1	1	118	292	33.6	12.5	178.2	364	5.3	1.99	2.43	2.17	1.64	32.3	2870	1	3.2
0	0	75	0	1	0	0	150	93	24.13	0	0	0	0	95	213	40.5	20.1	390.4	223.7	4.92	2.42	2.5	2.12	1.58	9.17	2316	288.9	3.26	1.2
0	1	63	0	1	1	0	143	85	31.91	1	0	1	0	102	172	42.2	19.4	397.2	546.5	2.98	1.26	1.9	2.01	1.87	12.96		476.1	3.68	1
0	0	39	0	1	0	0	185	125	18.03	1	0	0	1	89	81	34.3	9	285.3	510	6.52	0.83	4.31	2.11	1.32	17.25	1582	237.5	2.98	1.2
0	0	32	0	1	0	0	137	85	22.06	0	0	1	1	91	323	37.2	11	211.5	317.5	5.92	4.85	3.18	2.19	1.33	26.03	4146	284	3.11	1
0	1	21	0	0	0	0	135	104	19.15	0	1	1	0	75	108	39	7.66	287.8	421.5	4.26	1.37	2.6	2.15	1.11	25.71	1364	59	2.98	0.9
0	1	53	0	0	1	1	134	91	21.45	1	0	0	1	103	348	36.1	28.73	444.2	493.5	5.23	1.72	3.34	1.9	1.81	12.15	1119	459.8	3.01	1
1	0	72	0	1	0	0	208	94	24.35	0	0	0	1	109	205	38.7	14.81	252.9	529.1	7.26	1.74	5	2.22	1.19	15.83	2175	180.8	5.72	0.9
0	1	66	0	1	0	0	140	89	24.16	0	0	0	1	126	198	44.4	12.77	315.6	421.4	6.04	3.97	3.64	2.23	1.2	16.76	3015	325.6	4.47	0.9
0	1	65	1	1	1	1	170	90	23.67	1	0	0	0	96	193	39.2	12.4	319.8	444.7	3.5	0.87	2.01	2.09	1.23	16.61	2095	277.9	3.12	1
0	0	29	0	1	0	0	135	86	22.04	1	0	0	1	89	173	27.8	14.4	341	167.9	5.51	1.55	3.71	1.98	1.57	14.92	5078	236.7	2.98
0	0	47	0	1	0	0	123	75	23.31	0	0	0	1	72	324	31.6	13.98	297.4	320.6	4.42	1.77	2.75	2.01	1.27	15.51	4074	314.2	9.38
0	0	45	0	1	0	0	141	75	21.72	1	1	0	1	84	225	33.8	29.96	468.1	194.3	4.26	2.07	2.4	1.93	1.72	9.09	1673	512.6	3.13
0	0	49	0	1	0	0	137	101	25.15	0	0	0	0	80	79	35.1	24.9	458.9	314.4	5.05	2.46	3.08	1.78	1.68	9.05	1032	721	7.79
0	0	71	1	1	0	0	181	88	29.3	1	0	1	1	110	191	41.8	20.1	387.8	319.1	7.66	2.14	5.55	2.11	1.61	9.51	4655	178.7		1.2
0	1	47	0	0	0	0	129	88	21.01	0	0	0	0	85	122	28.5	17.34	362.7	500.2	3.22	0.91	1.82	2.01	1.03	16.19	4426	176.4	3.13
0	1	40	0	1	0	0	130	89	19.49	0	0	0	0	82	170	33.9	22.7	317.8	408.7	3.72	0.79	1.81	2.12	1.62	11.21	1583	275.5	3.13
0	1	50	0	1	0	0	109	73	25.21	1	0	0	0	75	185	37	27.81	587.3	417.2	3.74	1.19	2.45	2.03	1.47	8.85	1793	279.6	5.32
1	0	58	0	1	0	0	164	92	22.27	0	0	1	1	87	213	38.9	11.23	141.1	432.5	4.49	5.48	1.73	2.19	1.41	35.37		119.5	2.98
0	0	49	0	1	0	0	116	87	17.19	1	0	0	0	81	229	30.2	14.22	381.7	371	4.12	1.95	2.45	2.15	1.01	11.31	3085	165.3	3.13	1
0	0	52	0	1	0	0	132	97	24.84	1	0	1	1	121	205	39.3	10.86	197.4	451.6	9.88	12.43	4.56	2.29	1.6	24.58	1459	167.6	2.98	1
0	1	68	1	0	0	0	141	80	24.22	0	0	0	0	76	135	31	14.27	551.9	460.6	3.14	0.6	1.51	1.99	1.21	8.41	2956	256.8	3.13	1.1
0	0	29	0	1	0	0	135	85	28.89	1	1	0	0	68	179	30.6	15.45	480.4	425.4	5.17	1.41	3.25	1.98	1.62	9.86	3811	446.2	14.1
0	0	68	0	1	0	0	149	81	25.22	0	0	0	1	102	213	39.3	13.44	240	486.5	4.97	1.01	3.37	2.26	1.21	17.35	488	73.6	2.86	1.1
0	1	76	0	1	0	0	145	83	31.25	0	0	1	1	93	171	36.8	7.9	174.6	468.1	3.03	1.66	1.77	1.95	1.13	31.96	212	110.2	2.86	1.1
0	0	37	0	1	0	0	112	83	15.38	1	1	0	0	81	100	38.5	19.87	534.9	437.9	4.16	0.85	2.49	1.84	1.35	8.18	503	669	2.86	0.8
1	1	67	1	1	0	0	163	81	17.01	0	1	0	0	63	210	33.9	24.97	274.6	379.1	2.79	0.59	1.73	2.01	1.14	19.7	1437	253.2	7.56	0.9
0	0	49	0	1	0	0	126	107	22.66	0	1	0	0	86	143	41	29.34	466.9	423.2	3.21	1.65	1.59	2.24	1.51	8.87	720	52.3	2.86	1.1
0	0	37	0	1	0	0	142	92	20.31	0	1	0	0	82	143	33.8	16.2	374.3	512.2	3.38	0.9	1.93	1.95	1.37	12.6	799		3.13	0.9
0	1	40	0	1	0	0	170	112	22.04	1	1	0	0	116	226	35.1	15.5	367.7	533.8	5.22	2.24	3.19	2.28	1.48	16.73	2563	144.5	2.86	1
0	0	50	0	1	0	0	182	89	27.06	0	0	0	0	76	164	24.1	22.3	482	350.3	4.28	1.68	2.35	2.04	1.71	7.67	4066		3.79	1
0	1	59	0	1	1	1	137	72	23.51	1	1	0	1	90	186	45.4	18.3	385.7	408.4	4.36	2.95	2.28	2.19	1.14	13.82	671	235.1	0.7	1.1
0	0	55	0	1	0	0	132	85	25.39	0	0	1	0	109	134	35.8	12.2	225.7	416.7	4.31	2.55	2.37	2.12	1.54	20.47	734	113.4	3.13
0	1	52	1	1	1	1	127	80	20.42	0	0	0	1	103	195	47.2	21.6	425.7	348.3	4.23	4.96	1.67	2.18	1.38	12.88		279.6	4.17
0	1	58	1	1	1	0	155	88	19.61	1	1	1	0	77	232	30.6	17.2	326.5	300.9	2.85	0.34	1.49	1.91	1.67	17.02	5012	82.4	8.72
0	1	33	0	0	1	0	150	106	24.91	0	1	0	1	82	152	13.9	7.8	349.2	201.8	6.41	0.9	5.17	1.75	1.78	18.7	14737	65.5	16.3
0	1	53	0	1	1	1	120	83	23.14	0	1	0	0	135	261	35.5	8.3	226.7	431.9	3.26	0.88	1.8	2.06	1.02	27.4	5127	168.8	3.13	0.8
0	1	57	0	1	1	0	167	112	25.95	0	0	1	0	134	351	37.2	10.2	278.2	505.4	4.93	2.62	3.46	2.16	0.66	23.04	1179		10.9	1.3
0	1	48	0	1	1	1	127	84	21.45	0	0	0	0	109	192	37.7	10.9	209.2	413.8	3.8	1.08	2.61	2.12	1.28	31.27	759	114.3	2.86
0	0	51	0	1	0	0	189	112	20.96	1	0	1	0	82	167	34.6	18.42	511.5	510.2	4.42	1.22	2.63	2	1.41	7.83	2028	154.3	3.14	1.2
0	1	41	0	0	1	0	190	145	23.24	1	1	1	1	116	171	34.9	13.3	382.6	343.9	5.92	2.45	4.25	1.98	1.09	5.19	3056	368.7	11.7	1.3
0	1	56	0	1	0	0	128	85	21.8	1	0	0	0	119	240	39	42.1	455.6	437.1	2.74	0.56	1.79	1.87	2.01	11.54	1622	411.4	8.44
1	1	59	0	1	0	0	142	84	22.04	1	0	0	1	103	149	35.3	10.7	323	600.8	6.03	1.77	4.25	2.1	1.34	17.24	3026.6	205.8	2.98	1.6
1	0	67	0	1	0	0	141	81	28.3	1	0	0	0	83	215	36.2	8.4	236.1	328.1	2.73	1.39	0.72	2.32	1.14	17.82	5011	231.8	2.86	1.2
0	1	65	1	1	1	0	129	65	24.77	0	0	1	1	94	155	38.7	12.6	206.9	255.7	2.83	1	1.27	2.17	1.29	28.13	2238	74.6	2.96	1.2
0	0	58	0	0	0	0	145	76	20.2	0	0	1	1	116	183	36.3	10.43	161.1	372.6	5.35	1.28	3.01	2.29	1.26	30.13	1539	66.4	3.14	1
0	1	52	1	1	0	0	126	88	29.05	1	1	1	1	127	228	41.6	7.82	197	485.2	4.75	1.77	2.83	2.3	1.03	31.7	369	58.3	20.1	1
0	1	35	0	1	0	0	135	85	23.18	1	0	0	1	115	190	37.7	9.73	381.9	424.4	4.22	4.13	1.7	2.32	1.27	16.55	5131	72.3	2.98	1
0	0	44	0	1	0	0	157	104	21.63	0	1	1	0	114	221	38.7	12.89	295.9	572.9	5.53	1.03	3.22	2.28	1.15	15.94	1118	245	2.98	0.9
0	1	71	0	1	1	1	154	87	22.68	0	0	0	1	140	227	39.7	10.59	256.8	494.9	4.65	2.29	2.69	2.17	0.77	20.77	4848	156.8	5.12	0.9
0	0	34	0	1	0	0	167	115	18.87	0	0	0	0	63	157	32.7	16.12	422.9	637	4.22	2.55	2.37	2.19	1	11.1	3340	405.2	0.74	0.9
0	1	65	0	1	1	0	146	81	20.28	0	0	1	0	98	257	45.2	29.49	168.5	481.5	4.53	1	3.07	2.09	1.7	36.05	1120	475.9		1.1
0	1	69	0	0	0	0	125	79	18.44	0	0	0	0	90	36	32.9	27.08	384.7	621.7	2.96	0.86	1.49	2.17	1.4	12.92	107	229.3	2.98	1
0	0	40	0	1	0	0	141	113	20.58	1	0	1	0	102	244	29.4	6.8	218.4	437.1				2.05	1.5	23.67	5020	182.2	2.98	0.9
0	1	54	0	1	0	0	127	83	21.8	1	0	0	0	97	126	32.6	12.8	239.2	480				2.06	1.3	25.5	2039	245	3.13
0	1	61	1	1	0	0	132	80	27.55	1	1	1	1	126	282	34.9	6.12	170.4	544.4	5.95	1.33	4.4	2.15	0.96	36.58		92.8	4.43
0	0	67	0	1	0	0	170	90	27.18	1	0	1	1	119	215	41.6	7.8	136.5	458.9	3.5	1.72	2.09	2.25	1.4	34.56	1918	67.5	3.13
0	0	60	0	1	0	0	139	96	22.77	1	1	0	0	77	115	37.2	26.6	339.6	365.7	3.16	0.92	1.91	2.1	1.2	12.06	792	681.7	2.98
0	1	62	0	1	1	0	142	80	22.86	0	0	0	0	92	174	28.8	12.3	242.9	399.9	4.75	0.61	3.03	2.09	0.9	23.66	2931	185.8	5.56
0	0	59	1	1	0	0	132	97	18.9	1	1	0	1	73	457	32.5	48.4	851.8	675.3				1.88	2.98	4	2879	665.1	27.3
0	1	72	0	0	0	0	114	61	19.15	0	1	0	0	53	184	21.1	9.18	216.5	153	1.76	0.34	0.95	2.03	0.97	25.35		25.8
0	1	64	1	1	1	0	194	114	27.04	1	0	0	0	99	124	34.2	15.36	495	554.1	4.04	1.19	2.66	1.93	1.23	11.68	6566	343.3	17.8
0	1	60	1	1	1	1	136	80	23.36	1	0	0	0	85	283	35	27.63	571.9	557.5	2.94	2.44	0.95	1.87	2.6	8.52	5118	503.6	7.09	1.1
0	1	68	0	1	1	1	93	52	19.59	0	1	1	0	77	237	31.5	15.3	239	363.1	2.58	1.07	1.57	2	1.65	23.13		114	11.1	0.8
1	0	52	0	0	0	0	112	72	20.43	0	1	0	0	115	141	34.6	21.22	722.2	325.4	5.13	1.86	2.94	2.1	1.57	5.12	1210	129.2	5	1
0	1	57	1	1	1	0	160	81	23.44	1	1	0	0	86	170	43.1	20.27	635.3	468.3	3.49	1.88	1.86	2.13	1.51	7.66	2816	283.4	3.13	1.2
0	0	67	0	1	0	0	148	87	19.14	1	0	1	1	95	238	23.8	15.65	235	296.8	6.78	1.63	4.46	2.2	1.28	17.92	7094	29.4	2.86	1
1	0	40	0	0	0	0	119	82	23.53	0	0	0	0	94	240	28.4	11.6	284.9	447.3	6.48	1.94	3.82	2.04	1.35	17.16	7936		6.9
1	0	52	0	1	0	0	155	98	25.97	1	0	0	0	97	220	43.5	21.7	468.4	789.4	7.11	2.17	4.73	2.3	2	8.65	2099	339.1	3.13	0.9
0	1	60	0	0	1	1	112	74	23.39	0	0	0	0	96	162	32.6	16.7	306.8	330.1	4.52	0.75	3.08	1.99	1.36	18.09	2294	189.1	3.13	0.9
0	1	39	1	1	1	0	177	125	32.28	1	0	0	1	142	212	39.8	12.9	328.4	582.4	4.07	2.24	2.48	2	1.1	19.31	958	179.1	16.3	1.4
0	0	63	0	1	0	0	140	82	25.53	1	1	1	1	104	164	33.7	7.65	134.7	447.1	2.98	1.14	1.54	2.13	1.28	36.12	892
0	1	31	0	1	0	0	170	120	23.78	1	0	1	0	128	322	44.9	5.64	133.7	348.1	3.98	0.88	2.47	2.24	1.01	60	1228	66.7	19	1.1
0	1	69	0	0	1	0	152	86	24.22	0	1	0	1	138	103	44.8	9.31	221.8	480.6	4.85	1.64	2.86	2.34	0.8	25.14	155	188.4	3.81
0	1	66	1	1	1	1	137	79	28.34	1	1	0	1	126	188	25.7	9.2	241.3	403.8	7.37	2.56	5.46	1.98	1.05	6.3	9398	103.3	4.4	1.3
0	0	46	0	0	0	0	174	100	26.56	0	1	0	1	99	186	27.7	13.1	124.5	863.3	7.01	1.29	5.15	2.05	1.29	6.36		59.4	9.95	1.1
0	0	53	0	0	0	0	176	113	20.7	0	1	0	1	125	232	21	2.85	119	326.3	8.85	2.45	6.36	2.14	1.21	45.01	5378	36.2	3.11	0.8
0	1	37	0	1	0	0	150	90	29.4	1	0	1	1	146	209	41.3	8.2	198.5	624.4	4.12	4.53	1.49	2.08	1.06	36	2463	86	3.11	1.1
0	1	53	0	1	1	1	120	75	24.54	0	1	1	1	149	217	28.2	10.47	150.3	540.3	9.19	1.5	3.91	1.98	1.05	45.03	7370	59.5	3.11	1.2
0	1	44	0	1	1	0	180	118	33.13	1	1	0	0	124	135	27.3	7.23	154.2	426	5.58	1.51	4.03	1.99	1.02	46.51	4085	94.4	2.98	1.3
1	1	37	0	0	1	0	116	62	27.72	1	1	0	1	116	294	38	10.4	225.6	694.1	5.65	8.88	1.6	2.23	0.94	30.84	6540	85.7	2.98	1.2
1	0	71	0	1	0	0	132	75	22.89	0	0	1	0	123	158	31.9	18.27	147.6	563.2	8.2	6.68	4.89	2.22	1.06	30.57	568	17.6	3.58	1.2
0	0	59	1	1	0	0	142	85	22.46	1	0	1	0	56	57	29.1	17.16	142.4	478.2	3.13	0.74	1.67	2.04	1.14	34.73	3003	86.7	2.98
1	1	49	0	1	1	1	132	87	28.34	0	1	1	0	103	215	29.1	26.16	228.1	544.8	7.76	2.4	5.57	1.8	1.5	27.77	5157	136.1	6.43	1.1
0	0	72	0	1	0	0	164	88	25.71	1	1	1	1	133	283	30.6	5.12	83.2	331.4	5.59	3.74	3.11	2.17	0.98	60	14362	49	3.13	0.8
1	0	61	0	1	0	0	140	79	19.14	0	0	1	0	79	351	32.8	12.34	182.3	553.1	4.19	0.8	2.59	2.24	1.23	25.41	1410	71.4	16.6
1	1	63	1	1	1	0	142	59	25.54	1	0	0	1	119	231	37.2	8.48	185	323.6	3.41	1.01	1.92	2.2	1.09	32.66	5475	144.5	3.13
1	1	33	0	1	0	0	127	75	17.96	0	1	0	0	101	83	37	15.69	248	443.8	2.72	1.14	1.11	2.13	1.34	28.29	790	39.6	35.9	1
1	0	72	1	1	0	0	130	85	25.24	0	1	1	1	105	234	36.4	11	128.7	425.7	3.63	1.57	2.04	2.2	1.17	34	834	72	2.98	1
1	0	63	1	1	0	0	157	74	18.37	0	0	0	0	62	110	23.7	8.4	160.2	529.5	2.19	1.18	0.55	1.84	1.03	29.29	1182	26.4	8.9	1.2
1	1	53	0	0	0	0	104	73	18.17	0	0	0	1	82	480	17.9	13.25	135.5	372.6	4.92	0.7	3.3	2.54	1.21	51.05	13240	40.9	4.91	1
1	1	59	1	1	1	1	123	68	27.45	1	0	1	0	118	177	41.9	6.2	131	360.2	2.8	0.69	1.19	2.21	0.96	50.98	158		2.98	1.1
1	0	63	1	1	0	0	145	84	28.44	0	0	1	1	92	235	32.3	6.22	110	527.7	4.06	1.17	1.72	2.12	1.08	46.04	2412	95.3	3.03
1	1	60	1	1	0	0	162	74	28.73	0	0	1	0	88	88	20.5	9.58	117.2	583.7	3.46	0.35	1.08	1.95	0.82	57.91	1864	35.6	3.47	0.9
1	1	47	0	1	1	1	167	103	22.41	0	1	0	0	82	238	39.7	40.8	700.6	643.4	4.11	0.74	2.58	1.97	1.76	7.3		405.3	24.7
1	1	42	0	1	0	0	130	80	37.11	0	0	1	0	117	192	40.6	23.45	1177.9	377.8	6.26	3.19	4.15	2.38	1.76	4.04		167.1		1.3
1	1	77	0	1	0	0	123	86	23.66	0	0	0	0	87	93	31.4	21.9	600.2	355.6	3.07	1.08	1.79	1.99	1.25	7.13		367.3	8.92	0.9
1	1	54	0	1	1	1	115	82	23.8	1	0	0	0	117	289	33.7	15.24	957	309.3	5.02	2.34	3.66	2.2	1.31	4.77	1601	442.2	8.42	0.9
1	1	51	0	1	1	1	135	89	19.73	0	0	0	0	86	128	34	24.2	686.7	416.5	5.1	1.81	2.87	2.04	1.9	7.28	7008	391.2	2.86	1
1	1	71	0	1	0	0	107	69	23.31	0	0	0	0	79	222	31.8	13.3	957.8	397.7	3.5	1.58	2.12	2.15	1.89	4.23		35.6	6.34	0.9
1	1	55	1	1	0	0	144	83	25.48	0	0	1	1	117	244	33.1	16.17	192.3	505.8	5.1	1.28	4.02	2.15	1.38	25.04	7493	133.3	3.3	1.1
1	1	53	0	1	1	0	117	60	25.83	0	0	0	0	58	75	37	23.4	765.6	622.8	2.45	0.96	1.4	2	2.36	6.29	5236	364.3	3.13	1.2
1	1	44	0	1	1	0	160	94	25.35	0	0	1	0	44	142	29.5	31.34	904.4	402.9	2.53	1.37	1.24	1.82	1.93	5.52		1220.5	3.27	1.7
1	1	67	1	1	0	0	132	64	23.32	0	1	0	0	98	208	38.3	32.9	721.9	595.5	4.65	1.42	3.19	2.03	1.51	6.12	2443	615.6	3.62	1.1
1	1	62	0	1	1	0	105	75	23.88	1	0	0	0	111	219	43.3	17.6	1005.5	335.7	3.96	2.53	2.47	2.34	1.78	4.25		688.6		1
1	0	52	0	0	0	0	149	81	23.8	1	0	0	0	65	185	26.9	33.5	377.4	671.2	4.31	1.66	2.58	1.92	1.94	17.36	1390	195.8	12.59	0.9
1	0	30	0	0	0	0	132	99	26.7	0	0	0	0	108	213	31.4	11	274.7	419.2	8.73	8.37	4.14	2.27	1.19	19.24	5079	151.1	2.98	1
1	1	67	1	1	0	0	110	70	27.18	0	1	0	1	88	256	31.4	18.2	618.1	164.8	4.21	1.54	2.68	2.03	1.1	7.39	3004	617.3	77.8
1	0	32	0	0	0	0	148	102	21.09	1	0	0	0	46	98	30.9	27.7	1198.8	728.7	3.21	0.78	1.96	1.73	1.66	3.2	2004	971.2	46.7	0.9
1	1	69	1	1	0	0	182	99	28.06	1	0	0	0	110	133	38.7	22.1	594.9	458.4	4.15	1.84	2.63	2.03	2.07	7.63	4765	283	2.86
1	1	51	0	0	0	0	93	68	18.91	0	1	0	0	38	200	31.8	49.4	1288.7	647	1.95	1.07	0.67	1.62	3.24	3.4		243	22.3
1	0	60	0	1	0	0	133	78	20.7	0	0	0	0	106	48	39.8	11.4	677.2	346.9	3.78	1.33	2.43	1.94	1.38	5.24		893.3	8.86	1
1	0	41	0	1	0	0	111	75	25.39	0	0	0	0	82	179	38.1	16.6	508.4	542.1	5.64	3	3.23	2.1	1.47	8.46		398.5	4.18	1
1	0	79	0	1	0	0	160	73	26.67	0	0	0	0	65	250	35.4	25.5	483.7	605.6	4.13	0.82	3.04	2.08	1.3	6.88	678	416.8	2.86	1
1	0	71	0	1	1	0	141	79	24.97	0	1	1	0	108	266	39	31.8	1039.2	250.5	2.95	0.87	1.74	2.3	2.58	2.89		103.2		1.4
1	0	59	0	1	0	0	156	76	28.13	0	0	1	1	73	255	31.2	29.3	1126.5	482.9	5.52	1.48	3.6	2.21	1.77	2.85		548.2	3.47	1
1	0	56	1	1	0	0	136	84	19.53	0	1	0	0	86	279	33	24.16	656	534.2	5.34	2.17	3.81	2.42	2.1	5.6		78.2	16.1	1
1	0	56	1	1	0	0	167	97	24.97	1	0	0	0	73	212	33.8	10.14	724.2	374.2	4.96	1.58	2.9	2.19	1.3	4.97	1100	562.8	3.41	1
1	1	35	0	0	1	0	93	76	28.37	1	0	0	0	117	201	40.6	42.3	824.7	391.9	3.26	1	1.82	2.19	1.53	6.53	447	338	2.98	1.2
1	1	48	0	0	0	0	209	114	25.71	1	0	0	0	89	213	34	27.77	909.6	445.4	5.84	2.12	4.12	1.86	1.9	3.99		488.8	2.98	1.1
1	0	63	1	1	0	0	141	55	22.89	0	0	0	0	63	133	31.2	12.46	419.7	220.5	4.15	0.78	1.95	2.27	0.89	5.64		193.6	3.61
1	1	51	0	1	1	1	135	89	19.73	0	0	0	0	86	128	34	24.2	686.7	416.5	5.1	1.81	2.87	2.04	1.9	7.28	7008	391.2	2.86	1
1	1	41	1	1	0	1	173	88	24.98	1	0	0	1	90	119	33.8	27.2	395.6	328.3	6.58	1.03	4.41	2.1	1.85	15.25	4315		0.39	1.2
1	0	51	0	1	0	0	134	67	18.37	0	0	0	0	91	342	38.2	20.24	1353.2	562.1	4.28	1.06	2.36	2.69	3.47	2.42		1269.3
1	0	64	0	0	0	0	140	80	19.07	0	0	0	0	78	339	33.3	29.9	674	489	3.71	0.75	2.33	1.46	1.89	5.12		555.7	3.13	1
1	1	45	0	1	0	0	139	86	35.59	1	0	0	1	99	241	42.3	27.4	1031	528	3.54	2.18	1.89	1.89	1.53	4.64		289.9	3.11	1.2
1	1	40	1	1	1	0	148	93	26.78	1	0	0	1	112	275	29.2	12	409.5	526.7	4.76	1.23	3.52	2.01	1.43	14.69	10340	209.7	9.87	1.3
1	1	58	0	1	0	0	120	64	25.38	1	0	1	0	64	171	25.8	32.6	1124.7	287.1	3.66	0.75	2.73	1.74	3.83	3.82	3303	359.9	59.6	1.1
1	1	34	0	1	1	0	150	90	26.3	0	0	0	1	89	153	46	33.3	1267.8	834.2	7.06	14.87	1.08	1.53	3.02	3.91	5396	611.9	21.1	1.2
1	1	69	0	1	0	0	150	77	25.23	0	0	0	0	107	186	34.7	29.14	964.1	534.1	4.22	3.87	1.34	1.96	1.77	14.2	1770	486		0.9
0	1	64	0	0	1	0	122	82	19.7	0	1	0	0	79	176	20.1	11	676.2	332.5	4.34	1.15	2.85	1.76	0.77
0	0	63	1	1	0	1	135	75		1	0	1	0	62	234	32	19.5	467.3	359.9	3.73	0.93	2.11	1.71	1.33		2405			0.9
1	1	56	0	1	1	1	125	79		1	1	0	0			37.5	6.3	128.6		4.26	3.28	2.46	2.01	1.12	60	363	90.9	3.34	1.6
0	1	63	1	1	0	0	124	76		0	0	1	1	132	101	26.2	8.2	193.9	386.5	4.21	2.74	1.66	1.97	1.01	28.6	1034	117.6
1	0	58	0	0	0	0	145	86	18.5	1	0	0	0	71	137	37	15.7	422.2	327.9	3.12	1.22	1.17	2.07	1.34	5.3
1	0	60	0	1	0	0	147	70	17.6	1	1	1	0	103	227	39.8	23.5	751.1	350.3	5.18	1.71	2.15	2.37	1.16			215.9		1.1
1	0	53	1	1	0	0	147	83	22.86					115	273	22.8	15.17	228.9	533	5.46	3.57	2.33	2.4	1.6	30.7	1524		3.48
1	1	41	0	0	0	0	127	93	20.28	0	0	0	0	101	141	38.6	11.4	352.2	429.6				2.24	1.08
1	1	65	1	1	0	0	113	79	23.4	0	0	0	0	116	153	37.5	14.78	216.8	552.7	5.03	4.23	1.83	2	0.79	33.7		142.6
0	1	49	0	1	1	0	124	85		1	0	1	0	50	116	31	59.8	2350.3	502.9	3.41	1.84	2.15	0.93	4.14	5.8		307.3
1	0	61	1	1	0	0	155	63	28.8	1	0	0	0	66	199	37.9	24.23	872.9	421.8	4.28	0.98	1.97	1.96	1.74	7.2	2480	560.4	3.48	1.2
1	0	69	0	1	0	0	157	81	25.8	0	0	1	1	82	198	35.3	14.89	680.2	418	5.28	4.3	2.44	2.52	1.25
0	1	67	0	1	0	0	155	88		1	0	0	0			39.3	10.5	442.8	315.6	5.84	1.18	3.26	2.12	0.87	26.3	3711	225.2		1.1
1	0	76	1	1	0	0	169	73	27.3	0	0	0	0	96	253	34.7	32.44	325.8	337.5	4.2	0.96	2.54	2.13	1.75	24.6		109.6		1
1	1	48	0	1	1	0	135	107	25.1	0	0	1	0	98	121	36.3	16.14	418.7	388	4.26	1.79	1.92	2.08	1.33	19	3887		3.32
1	0	44	0	1	0	0	162	109	23.72	0	0	0	0	77	348	32.2	41.4	893.6	532	5.39	1.36	3.24	1.47	2.75	11.8		589	25.9	1
0	0	57	0	0	0	0	138	70		0	0	0	0	67	270	25	24.71	868.9	533.5	5.72	4.28	3.02	2.03	2.29	13.8		263.6	16.8
1	0	68	0	0	0	0	127	96	21.72	1	0	0	0	75	255	43.8	24.8	411.8	343.6	7.49	2.52	2.05	2.33	1.56	19.6	1484		3.45
1	0	51	0	1	0	0	136	101	21.3	0	0	0	0	114	147	38	15.89	247.2	475.2	3.24	1.06	1.95	2.34	1.14	27.6	886		3.14	1.7
1	1	25	0	1	0	0	189	139	31.87	0	0	0	0	132	310	36.7	5.82	222.1	395.4	4.21	2.69	2.13	2.09	1.13	32	1782			1.5
1	0	59	1	1	0	0	140	59	29	0	0	1	0			39.6	18.49	273.4	370.9	4.1	1.15	2.09	2.34	1.49	25.8	3093	43.49	3.45	1.1
1	0	48	0	1	0	0	197	115	19.92	0	1	0	0	76	104	40.9	29.53	624.3	142	4.26	0.5	1.66	2.54	1.87			1010.2		1.3
1	1	67	0	1	0	0	118	72		0	1	1	1	162	207	41.1	7.64	117.7	360.6	4.17	0.91	2.85	2.17	0.88	57	126	63.83	3.48
1	1	56	1	1	1	1	145	90		1	0	0	0	99	167	35.4	13.2	215.9	526.2	4.13	2.52	1.9	2.11	1.28	45.2	7127	152.7	5.51
1	1	70	0	1	0	0	124	78		0	0	0	0	96	256	31.8	17.2	1001	409.3	4.73	0.95	2.43	1.88	1.36		490			1
1	0	59	0	1	1	0	149	76		0	0	1	0	69	215	33.5	20.42	626.3	496.9	4.2	0.93	2.52	2.09	1.02	17.2		168.9
1	0	53	0	1	0	0	161	92	25.3	0	0	0	0	77	180	36.4	20.85	812.3	413.8	3.91	2.88	2.1	1.92	1.65	15.5	3185	552.9	3.13	1.1
1	0	40	0	0	0	0	148	90	17.53	0	0	0	0	67	112	41.3	27.17	812.9	660.2	5.05	1.46	2.95	2.16	2.05		2113	383.6		1
1	1	52	0	0	0	0	152	99	20.2	0	0	0	0	115	143	32.5	14	333.1	433.6	6.14	0.65	3.27	2.28	1.08	23.9	3608	296.3	3.48
1	1	63	0	1	0	0	170	93	20.42	0	0	0	0	90	138	45.5	30.13	693.1	571.6	2.45	0.58	0.74	2.03	1.52	6.4	1563	834.3		1
1	1	25	0	0	1	0	210	110	24.7	1	0	0	0	100	307	33	10.86	378.1	528.3	3.7	1.16	1.93	2.14	0.84			125.6	75.9	1.8
1	1	77	1	1	0	0	149	66		1	0	0	0	60	266	33.7	30.87	449.8	354.5	2.93	0.61	1.16	1.94	1.25	5.1	971	138.5		1
1	0	21	0	1	0	0	129	79		1	0	0	0	117	181	37.8	13.73	573.4	293.1	2.77	1.43	1.09	2.07	2.14	21.7	1505	333.7	3.28	1
1	1	45	0	0	0	0	102	65		0	0	0	0	91	164	28.8	24.19	1050.6	533.3	3.09	2.97	1	1.56	2.4			173.1	152	1
1	0	63	0	1	0	0	105	73	20	0	0	0	0	89	163	37.1	24.12	617.4	430.6	5.32	1.42	2.9	1.96	1.55
1	1	32	0	1	0	0	121	76	19.36	1	1	1	0	95	153	33.3	23.75	544.6	313.1	3.93	4.96	1.94	2.12	4.38	21.5	4799	120.9
1	1	82	1	1	0	0	169	76	24.22	0	0	0	0	103	251	34.8	9.69	173.5	453.1	4.05	2.06	2.67	2.12	0.73	47.3	601	77.1	3.28	1.2
1	1	62	1	1	0	0	162	70		1	0	0	0	79	225	41.3	19.92	363	386.1	2.99	1.73	1.19	2	1.31		2546	656.2
1	0	60	1	1	0	0	136	70	33.33	1	1	0	0	90	166	37.8	19.87	372.2	487.7	3.47	1.81	1.38	2.28	1.33	7.2	553	345.3		0.9
1	0	66	0	0	0	0	172	95		1	0	0	0			37.4	3.29	517.6	187.4	4.89	1.77	2.69	2.47	0.5			44	39.7	1.2
1	0	52	1	1	0	0	155	90	22.89	1	0	0	0	92	199	31.3	12.45	301.7	366.7	5.71	2.2	2.82	2.04	1.74		6038	241.7	3.16
1	0	52	0	0	0	0	171	101		0	0	0	0	64	157	38	31.1	859.9	392.5	3.77	0.75	1.66	1.96	1.83	16.1	1796	432.3
1	1	65	1	1	1	0	135	67	23.66	0	1	0	0	98	315	28.5	7.8	63	354.6	3.28	0.54	1.71	2.02	1.36	57.3	2580			1.1
1	1	66	1	1	0	0	161	81	22.5	1	1	0	1	93	334	27.3	25.54	408.9	481.8	4.21	0.79	1.88	0.02	1.43		4723		3.28	1.3
1	0	41	0	1	1	1	183	136		0	0	0	0	119	134	36.6	10.18	307.5	435.7	5.71	1.09	3.22	2.36	1.36	36	2513	510.5	3.3	1.2
1	0	17	0	0	0	0	141	86		0	0	0	0	91	102	31.3	14.73	465.7	549.5				2.05	2.18	38.4	4291
1	1	50	0	1	0	0	150	80	32.32	1	0	0	0	75	253	39.4	13.26	497.8	315.1	2.75	1.86	1.35	2.06	1.54	16.5		535.5	7.23	1.3
1	0	23	0	0	0	0	120	72		1	0	1	0	73	102	34.2	17.66	627	269.3	3.57	0.88	1.89	2.08	1.41	23	2829	164.3	3.3	1
1	1	47	0	1	1	0	159	95		0	0	1	0	83	99	33.3	14.51	623.9	400.7	2.76	0.55	1.33	1.72	1.16		184	875.5
1	0	46	1	1	0	0	154	110		0	0	0	1	88	360	33.9	13.09	420.5	517.1	4.67	2.41	2.44	2.04	1.26	23.1		471	4.26	1.4
1	0	41	0	1	0	0	137	60		0	0	0	0	89	331	36	26.54	707.8	603.8	5.17	1.91	2.15	2.09	2.18	10.7	809	624.4	5.78	1
1	1	67	0	1	0	0	137	62		0	0	0	0	74	144	27	22.5	375.3	629	2.73	1.69	1.77	1.88	0.97		627	130.8	99.23	1
1	1	48	0	1	1	1	114	50		0	0	1	0	73	186	36.9	32.58	744.5	406.6	3.1	1	1.47	1.56	2.1	23.2		457.8	3.16
1	1	41	0	1	0	0	142	90		0	0	0	0	112	133	40.8	28.87	363.7	348.4	3.64	1.25	2.08	2.2	1.36	7.3	1292	44.2
1	1	53	1	1	0	0	172	81	27.76	1	0	0	0	85	72	34	23.96	1334.8	445.1	3.58	1.88	1.92	2.45	1.78			146.7		1.4
1	0	77	1	1	0	0	168	84		0	0	0	0	87	84	35.6	10.1	420	176	3.18	1.78	1.47	2.23	1.02			86.1		1.1
1	1	45	0	1	1	1	174	110	28.73	1	1	0	1	100	251	37.3	10.87	371.7	569.2	2.68	1.79	1.34	2.04	0.96	28.5	1062	165	65.3	1.4
1	1	24	0	1	1	1	147	93	21.26	1	0	0	0	78	129	22.3	27.22	789.3	370.4	3.35	1.04	0.83	2.5	1.62			30.4		1.1
1	1	28	0	1	1	1	162	95		0	0	0	0	75	133	33.5	13.49	924.7	492.4	3.53	1.9	1.48	2.09	1.46			365		1.1
1	1	58	1	0	1	1	176	96	25.88	0	0	0	0	122	215	32.7	9.31	262.7	406.5	4.36	0.56	1.94	2.11	0.95	28.9	4321	135.4	3.14
1	1	27	0	1	0	0	156	90	18.71	1	0	1	0	52	102	34.6	35.25	1394.3	418.6	2.15	0.8	0.83	4.96	2.45	5.6	827	658		1.1
1	0	38	0	1	0	0	171	110	22.23	0	1	1	0	55	123	35.8	38.2	1135.1	479.8	2.87	0.89	1.41	1.68	1.54	2.3	1664	984.5		1.1
1	1	61	0	0	0	0	128	79	0	0	0	0	0	63	296	31.8	29.54	580.8	470.5	3.76	1.35	1.81	1.97	1.23		1468	308.3	5.59	1.1
1	1	58	1	1	1	0	171	75		0	0	1	1	66	120	32.9	13.69	763.4	449.8	5.24	1.98	3.08	1.97	1.15	16.2		555	12.6	1.4
1	0	23	0	0	0	0	147	100		0	0	0	0	58	157	27.8	3.01	283	525.9	4.23	1.49	2.24	1.87	0.88		1255	867	3.57	0.7
1	1	68	0	0	0	0	128	80	20.31	1	1	0	1	73	203	30.1	12.29	558.7	285.8	4.29	0.73	2.07	1.52	1.29	17.8	5174		6.01	1
1	0	54	0	0	1	0	153	81	20.08	0	0	0	0	91	118	24.4	3.91	271					2	0.5			31.1		1.1
1	1	36	0	1	0	0	140	80	20.28	0	0	1	1	67	280	23.9	12.31	217.2	349	5.1	1.06	2.59	2.11	1.46	37.8	12395	145.5
1	1	76	0	1	0	0				0	0	0	0	58	144	35.6	12.57	324	403.9	4.17	1.04	2.14	2.12	0.91		104	198.4		1.1
1	1	70	1	1	0	0	135	58	23.12	0	0	0	0	69	104	33.3	27.51	774.1	573.3	3.56	1.2	1.9	1.67	1.31	12	923	531	19.8
1	0	74	0	1	0	0	132	95	17.62	0	0	0	0	84	272	38.4	28.22	985.1	572.9	6.06	2.04	3.35	2.35	1.92		1987	165.4	15.1	1
1	0	47	0	1	0	0	153	84	20.7	1	1	0	0	77	127	37	29.05	515.9	336.7	5.82	1.3	2.96	1.99	1.59	33.8	3894	988.8
1	0	45	0	1	0	0	190	108		0	0	0	0	83	287	36.9	14.8	800.2	302.1	3.84	1.03	2.03	2.11	1.54			348.5	4.11	1.3
1	0	66	0	1	0	0	200	100	27.34	1	0	0	0	98	167	35	13.19	234	469.4	7.68	1.57	5.26	2.19	1.14	20.3	2257	102.6	4.52	1.3
1	0	73	0	1	0	0	135	85		0	0	0	0	74	113	34.8	21.87	432.9	481.9	2.52	1.19	1.12	1.94	1.57	31.7	671		3.02
1	1	68	1	1	0	0	133	80	25.95	0	0	0	0	80	186	38	14.81	424.3	395.4	4.4	1.08	3.11	2.18	1.59	20	1876	183.1	3.03	1
1	0	71	0	0	0	0	134	83		0	0	0	0	56	232	30.5	19.6	731.1	341.1	3.64	0.73	2.12	1.56	1.83		1224	860.2
1	1	45	1	1	1	0	196	105		0	0	0	1	118	201	35.7	13.87	450	472.8	10.32	23.71	1.75	2.23		38.5	8258	212.7	3.02
1	0	68	0	1	0	0	171	94		0	0	0	0	103	185	35.4	12.19	239.5	299.9	5.04	1.24	3.02	2.1	1.39	21.2	722	152.3	3.02	1.2
1	0	57	0	1	0	0	162	91		0	0	0	0	74	242	39.5	22.48	447.3	474				2.37	1.96		434			1.1
1	1	65	1	1	1	0	149	78		0	0	0	1	124	307	28.5	6.9	208.6	353.2	10.45	2.36	8.5	2.07	1.05	34.7	6983	109.4	21.4	0.8
1	1	66	1	1	1	0	112	86	30.86	1	0	1	1	149	230	44.4	9.16	172.9	470.6	4.03	2.33	2.35	2.26	1.06	60				1.2
1	1	30	0	1	0	1	125	90	25.14	0	0	0	0	103	209	41.3	19.15	878.2	290.5	5.04	3.18	2.97	2.33	1.66		3029	241.7	3.13	1.1
1	0	62	0	1	0	0	152	86	21.44	1	0	0	0	81	143	30.7	14.38	347.2	161.3	4.96	1.5	2.72	1.92	1.06	18.2	7631	172.5	3.13	1
1	0	39	1	0	0	0	170	102	23.56	0	1	0	1	80	291	28.3	7.33	72.2	282.4	7.12	1.25	4.97	2.3	1.3	58.7	5351
1	0	44	1	1	0	0	130	74	32.7	0	0	0	0	126	184	19.5	4.2	108.1	324.4				1.93	1.53	51.5	10742	59.2	6.99	1.2
1	1	54	0	1	0	0	150	85		1	1	0	1	84	222	33	27.56	689.6	450.7	3.55	1.15	2.33	1.86	1.83			435.9	3.13	1
1	1	61	0	1	1	0	105	56	22.15	0	0	0	0	79	115	19.2	48.1	1460.7	456.2	3.84	2.36	1.77	1.43	3.49		687	431		1.2
1	1	44	0	0	1	0	162	112	20.06	0	0	0	0	84	199	28.5	33.36	926.8	372.9				1.97	2.67		9032	345.6	3.13	1.1
1	0	27	0	0	0	0	120	92	19.31	0	0	0	0	77	128	38.7	25.64	304.3	569.5	3.57	1.12	2.24	2.16	1.59	21.2	1038	499.3	3.13
1	1	64	0	1	0	0	150	84	25.1	0	0	0	0	79	122	33.9	41.65	1364	332.2	4.83	1.04	3.26	1.66	2.46			406.1	77.2	1.1
1	0	48	0	1	0	0	171	69		0	0	0	0	69	75	35.2	24.97	706.1	58.7	3.25	0.83	2.08	1.93	2		3409	423.3	3.23	1.2
1	0	55	1	1	0	0	122	76	21.33	0	0	0	0	75	178	43	32.21	491.5	539.3	3.65	3.01	1.79	1.97	1.8	11.5	1736	623.2		1
1	1	79	0	1	0	0	122	67	23.18	0	0	0	0	62	130	36.4	20.28	586.6	616.2	3.27	1	1.89	2.18	1.42	16.6		177.3	5.55	1
1	0	61	0	1	0	0	152	88		0	0	0	0	57	84	24.4	24.28	764.7	352.5	4.72	4.22	2.28	2.4	1.8		739	63.7	7.32	1
1	1	39	1	1	0	1	155	94	22.79	0	0	1	1	93	268	24.1	7.45	119.5	373	6.12	1.68	3.52	1.82	1.09	43.5			3.23	1.2
1	1	60	1	1	1	0	150	80	24.45	0	0	0	0	90	121	42.2	39.58	799.8	480.7	4.64	1.02	3.12	2.26	1.62			929.8	3.23	1.4
1	1	69	0	0	0	0	110	63	24.6	0	1	0	1	83	233	19.6	11	300	220	5.3	1.43	3.61	1.82	1.12	49.3		108.3	7.93	1
1	0	54	0	1	0	0	134	71	15.63	0	0	0	0	1.59	196	39.2	26.91	816.6	504.9	3.84	1.06	2.69	2.28	2.44			1730.3		1.2
1	0	54	0	1	0	0	137	90		0	0	1	0	89	154	35.1	24.11	373.4	530.6	3.71	1.1	2.16	2.2	1.41	32.4	411	224.9	5.59	1
1	1	29	0	0	0	0	154	94		0	0	0	0	65	75	31.5	11.16	581.9	197.3	3.27	0.56	1.75	1.96	1.24		3723
1	0	51	0	1	0	0	124	77		0	0	0	0	65	208	37.1	36.3	1195.8	418.1	4.57	0.9	2.44	2.17	2.46				10.34
1	1	47	1	0	1	1	162	98	22.91	0	0	0	0	97	142	24.1	32.35	947.2	145.4	5.55	0.81	4.16	2.08	2.59		6613	219.8	3.11	1.2
1	1	52	1	1	1	0	90	66	25.51	0	1	1	1	124	217	43.7				4.13	1.67	2.87	2.64	1.72	58.9	394	63.3	6.4	0.9
