# Supplementary material for: A retrospective study on development and internal validation of cardiovascular disease risk prediction model for patients with chronic kidney disease stage 3–5 within 5 years
Source: PeerJ. 2026 Jun 5;14:e21312. doi: 10.7717/peerj.21312 (PMC13245425; doi:10.7717/peerj.21312)
Supplement: Supplemental Information 3 [file peerj-14-21312-s003.r]

Clinical data statistics and description
a<-read.csv("C:/Users/lenovo/Desktop/Êý¾Ý·ÖÎö/Ô­Ê¼Êý¾Ý 2.csv")
 install.packages("tableone")
 library(tableone)
CreateTableOne(data = a)
dput(names(a))              
myvars<-c("outcome", "sex", "age", "TNB", "GXY", "XYS", "YJS", "HBP", 
          "DBP", "BMI", "X1", "X3", "X4", "X5", "Hb", "PLT", "ÑªÇå°×µ°°×", 
      "BUN.", "Scr", "SUA", "TC", "TG", "Ca", "eGFR.", "X24hUTP.", 
¡¡     "PTH", "CRP", "IVS")  
catvars<-c("outcome","TNB", "GXY", "XYS", "YJS","X1", "X3", "X4", "X5")  
tab2<-CreateTableOne(vars = myvars,data = a,factorVars = catvars) 
tab2
print(tab2, showAllLevels = TRUE)  

SPSS performs normality testing on grouped data and then recalibrates the statistical descriptive values
 biomarkers<-c(" ")                   
> print(tab2, nonnormal = biomarkers)    
tab3 <- CreateTableOne(vars = myvars, strata = "CKD·ÖÆÚ" , data = a, factorVars = catvars) ·Ö²ã³ö±í
 tab4 <- CreateTableOne(vars = myvars, strata = "CKD·ÖÆÚ" , data = a, factorVars = catvars,addOverall = TRUE )

print(tab4, nonnormal = biomarkers, exact = "outcome,sex,TNB, GXY, XYS, YJS,X1, X3, X4, X5, CKD·ÖÆÚ")                           

 print(tab4, nonnormal = biomarkers, exact = "outcome,sex,TNB, GXY, XYS, YJS,X1, X3, X4, X5, CKD·ÖÆÚ",showAllLevels = TRUE)      
tab4Mat<-print(tab4, nonnormal = biomarkers, exact = "outcome,sex,TNB, GXY, XYS, YJS,X1, X3, X4, X5, CKD·ÖÆÚ",quote = FALSE, noSpaces = TRUE, printToggle = FALSE,showAllLevels = TRUE)
>write.csv(tab4Mat, file = "C:/Users/lenovo/Desktop/Êý¾Ý·ÖÎö/Table1.csv")


Multiple Inlays
a<-read.csv("C:/Users/lenovo/Desktop/Êý¾Ý´¦Àí/tangniaobingchixushijian.csv")
View(a)
library(mice)
mice_mode<-mice(data = a,m = 5, method = 'pmm',maxit = 5, seed = 1234)
mice_output<-complete(mice_mode)
View(mice_output)
data1<-complete(mice_mode,action = 1)
View(data1)
data2<-complete(mice_mode,action = 2)
View(data2)

write.table(data1,"123.csv",row.names = FALSE)

Merge and analyze the results after multiple interpolations 
£¨fit<-with(mice_mode,glm(outcome~sex+age+TNB+GXY+XYS+YJS+HBP+DBP+BMI+X1+X3+X4+X5+Hb+PLT+ÑªÇå°×µ°°×+BUN.+Scr+SUA+TC+TG+Ca+X24hUTP.+PTH+CRP+IVS,family="binomial"))
>pool<-pool(fit)
>summary(pool) £©
Statistical description of data after multiple interpolations
dput(names(a))
> x1<-c("age","HBP", "DBP", "BMI","Hb", "PLT", "ÑªÇå°×µ°°×", 
+       "BUN.", "Scr", "SUA", "TC", "TG", "Ca", "eGFR.", "X24hUTP.", 
+       "PTH", "CRP", "IVS")
> x2<-c("sex","TNB", "GXY", "XYS", "YJS","X1", "X3", "X4", "X5")
> library(tableone)
> table1<-CreateTableOne(vars = c(x1,x2),data = mice_output,factorVars = x2,strata ="outcome",addOverall = TRUE)
> results1<-print(table1,showAllevels=FALSE)
> table2<-CreateTableOne(vars = c(x1,x2),data = mice_output,factorVars = x2,strata ="outcome",addOverall = TRUE)
> results2<-print(table2,showAllevels=FALSE,nonnormal=x1)    
> write.csv(results1,"C:/Users/lenovo/Desktop/Êý¾Ý·ÖÎö/t¼ìÑé¶àÖØ²å²¹ºó½á¹û.csv")
> write.csv(results2,"C:/Users/lenovo/Desktop/Êý¾Ý·ÖÎö/·Ç²ÎÊý¼ìÑé¶àÖØ²å²¹ºó½á¹û.csv")

Univariate logistic regression analysis after multiple imputations
 model<-glm(outcome~BMI,data = mice_output,family = binomial())
 summary(model)$coefficients                              exp(cbind("OR"=coef(model),confint(model)))                

Multivariate logistic regression analysis after multiple imputations
model<-glm(outcome~DBP+Hb+Scr+PTH+IVS+X1+X3+X4+X5,data = mice_output,family = binomial())
summary(model)$coefficients
exp(cbind("OR"=coef(model),confint(model)))

Modeling after multivariate regression analysis
formula3<-as.formula(outcome~DBP+X1+X5+IVS)

Draw the calibration curve after modeling
> library(rms)
> dd=datadist(mice_output)
> options(datadist = "dd")
> fit1<-lrm(formula1,data = mice_output,x=TRUE,y=TRUE)
> cal2<-calibrate(fit1,method = "boot",B=500)
> fit1<-lrm(formula1,data = mice_output,x=TRUE,y=TRUE)
> cal1<-calibrate(fit1,method = "boot",B=500)
> plot(cal1,xlim = c(0,1),xlab = "Predicted Probability",ylab = "Observed Probability",legend = FALSE,subtitles = FALSE)
> abline(0,1,col="black",lty=2,lwd=2)
> lines(cal1[,c("predy","calibrated.orig")],type = "l",lwd=2,col="red",pch=16)
>  lines(cal1[,c("predy","calibrated.corrected")],type = "l",lwd=2,col="green",pch=16)
> legend(0.55,0.55,c("Apparent","Ideal","Bias-corrected"),lty = c(2,1,1),lwd = c(2,1,1),col = c("black","red","green"),bty = "n")

library(riskRegression)
> fit1=glm(formula1,data = mice_output,family = binomial())
> fit2=glm(formula2,data = mice_output,family = binomial())
> fit3=glm(formula3,data = mice_output,family = binomial())
 xb<-Score(list("fit1"=fit1,"fit2"=fit2,"fit3"=fit3),formula=outcome~1,null.model=FALSE,conf.int=TRUE,plots=c("calibration","ROC"),metrics=c("auc","brier"),B=1000,M=50,data=mice_output)
plotCalibration(xb)


Perform goodness-of-fit test after modeling
> dd=datadist(mice_output)
> options(datadist="dd")ÄâºÏÓÅ¶È¼ìÑé
> formula1<-as.formula(outcome~DBP+IVS)
> fit1<-glm(formula1,data = mice_output,family =binomial(link = logit) )
> install.packages("ResourceSelection")
> library(ResourceSelection)
> hl1<-hoslem.test(fit1$y,fitted(fit1),g=10)
> hl1                        
Calculate the C index after modeling
 library(rms)
 library(Hmisc)
> library(survival)
> dd=datadist(mice_output)
> options(datadist = "dd")
> fit<-lrm(formula1,data = mice_output,x=T,y=T)
> library(Hmisc)
> mice_output$predvalue<-predict(fit)
> somers2(mice_output$predvalue,mice_output$outcome)

Post-modeling area under the curve (AUC) calculation
> fit1<-lrm(formula1,data = mice_output,x=T,y=T)
> mice_output$predvalue1<-predict(fit1)
> library(pROC)
> ROC1<-roc(mice_output$outcome,mice_output$predvalue1)
> round(auc(ROC1),3)
 round(ci(auc(ROC1)),3)                       > plot(1-ROC1$specificities,ROC1$sensitivities,type = "l",col="red",lty=1,xlab = "FP",ylab = "TP",lwd=2)
> abline(0,1)
> legend(0.55,0.35,c(fit1),lty = c(1),lwd = c(2),col = c("red"),bty = "n")
> legend(0.55,0.35,c(fit1),lty = c(1),lwd = c(2),col = c("red"),bty = "n") 

Plot all ROC curves on a single graph
> plot(1-ROC1$specificities,ROC1$sensitivities,type = "l",col="red",lty=1,xlab = "FP",ylab = "TP",lwd=2)
> lines(1-ROC2$specificities,ROC2$sensitivities,col="green",lty=1,lwd=2)
> lines(1-ROC3$specificities,ROC3$sensitivities,col="blue",lty=1,lwd=2)
> abline(0,1)
>legend(0.55,0.35,c("fit1","fit2","fit3","fit4"),lty = c(1,1,1),lwd = c(2,2,2),col = c("red","green","blue"),bty = "n")
round(auc(ROC1),3)
round(auc(ROC2),3)
round(auc(ROC3),3)

Drawing a clinical decision curvelibrary(rmda)
model_1<-decision_curve(formula1,data = mice_output,family = binomial(link ='logit'),thresholds =seq(0,1,by=0.01),confidence.intervals = 0.95,study.design = 'case-control',population.prevalence = 0.3)
plot_decision_curve(model_1,curve.names = c('model_1'),xlim = c(0,0.8),cost.benefit.axis = FALSE,col = c('red'),confidence.intervals = FALSE,standardize = FALSE)

model_all<-list(model_1,model_2,model_3)

plot_decision_curve(model_all,curve.names = c('model_1','model_2','model_3'),xlim = c(0,0.8),cost.benefit.axis = FALSE,col = c('red','green',"blue"),confidence.intervals = FALSE,standardize = FALSE)

k-fold cross-validation
> mice_output$outcome=as.factor(mice_output$outcome)
> classProbs=TRUE
> formula3<-as.formula(outcome~DBP+IVS+X1+X5)
> formula3
 library(nricens)
install.packages("caret")
library(caret)
 library(ggplot2)
> library(lattice)
> library(caret)
> train.control_2<-trainControl(method="cv",number = 10)
> set.seed(1)
> my_model_2<-train(formula3,data = mice_output,trControl=train.control_2,method="glm")
my_model_2
¼ÆËã×¼È·ÐÔºÍkappaÖµ£¨×¼È·ÐÔ´óÓÚ0.7ËµÃ÷×¼È·ÐÔºÃ£¬KappaÖµ<
,Ò»ÖÂÐÔ²î£»0.2-0.4£¬ÉÐ¿ÉµÄÒ»ÖÂÐÔ£»0.4~0.6ÖÐµÈµÄÒ»ÖÂÐÔ£»0.6~0.8²»´íµÄÒ»ÖÂÐÔ¡£

NomogramÁÐÏßÍ¼µÄ»æÖÆ
1.ÆÕÍ¨ÁÐÏßÍ¼µÄ»æÖÆ
> fit3<-lrm(formula3,data = mice_output)
> nom3<-nomogram(fit3,fun = function(x)1/(1+exp(-x)),lp=F,fun.at = c(0.1,0.3,0.5,0.7,0.9),funlabel = "CVD")
> tiff(filename = "nom3.tif",width = 600,height = 900)
> plot(nom3)

2.¶¯Ì¬ÁÐÏßÍ¼µÄ»æÖÆ
¡¡install.packages("DynNom")
 library(magrittr)
 library(DynNom)
dat=mice_output
fit3<-glm(formula3,data = dat,family = binomial())
DynNom(fit3,DNtitle = "nomogram",DNxlab = "Probability")
3.µÚÒ»ÖÖÁÐÏßÍ¼µÄ±äÖÖ
> dd=datadist(mice_output)
> options(datadist = "dd")
> fit3<-lrm(formula3,data = mice_output)
> nom3<-nomogram(fit3,fun = function(x)1/(1+exp(-x)),lp=T,fun.at = c(0.1,0.2,0.3,0.4,0.5,0.6,0.7,0.8,0.9),conf.int = c(0.1,0.7),funlabel = "Risk")
> plot(nom3,lplabel = "Linear Predictor",fun.side = c(1,3,1,3,1,3,1,3,1),col.grid = c("blue","yellow"),col.conf = c("red","green"),conf.space = c(0.1,0.5))
> dev.off()


Lasso»Ø¹é
a<-read.csv("C:/Users/lenovo/Desktop/Êý¾Ý·ÖÎö/Ô­Ê¼Êý¾Ý.csv")
library(glmnet)
library(caret)
X<-as.matrix(a[,2:47])
Y<-as.matrix(a[,1])
 lasso<-glmnet(X,Y,alpha = 1,family = "binomial",nlambda =1000 )
View(print(lasso))
 NROW(lasso$lambda)                 
lasso$lambda[485]                     
plot(lasso)
plot(lasso,xvar = "lambda")
plot(lasso,xvar = "dev")
coef(lasso,s=0.001867)                 
Îª½øÒ»²½É¸Ñ¡±äÁ¿£¬½øÐÐ½»²æÑéÖ¤LASSO»Ø¹é·ÖÎö
> lambdas<-seq(0,0.5,length.out=200)
> set.seed(123)
> cv.lasso<-cv.glmnet(X,Y,alpha=1,lambda = lambdas,nfolds = 3,family="binomial")
> plot(cv.lasso)
> lasso_lse<-cv.lasso$lambda.1se
> lasso_lse
> lasso.coef<-coef(cv.lasso$glmnet.fit,s=lasso_lse,exact = F)
> lasso.coef                             µÃµ½½øÒ»²½É¸Ñ¡µÄ±äÁ¿


ÏòÇ°Ïòºó·¨Öð²½»Ø¹é

library(MASS)
model.old1<-glm(outcome~.,data = data1,family = binomial())
model.forward<-stepAIC(model.old1,direction = "forward")
model.backward1<-stepAIC(model.old1,direction = "backward")
model.both1<-stepAIC(model.old1,direction = "both")


BrierÊýÖµµÄ¼ÆËã
> library(rms)
> dd=datadist(mice_output)
> options(datadist = "dd")
> fit1<-lrm(formula1,data = mice_output,x=TRUE,y=TRUE)
> fit1$stats

McFadden R2µÄ¼ÆËã
> model1<-glm(formula1,family = "binomial",data = mice_output)
> nullmod<-glm(ÁÙ´²½á¾Ö~1,family = "binomial",data = mice_output)
> R2<-1-logLik(model1)/logLik(nullmod)
> R2                 
AIC(model£©
BIC£¨model£©
